# Supplementary material for: An Osteosarcoma Model by 3D Printed Polyurethane Scaffold and In Vitro Generated Bone Extracellular Matrix
Source: Cancers (Basel). 2022 Apr 15;14(8):2003. doi: 10.3390/cancers14082003 (PMC9025808; doi:10.3390/cancers14082003)
Supplement: Supplementary file 1 [file cancers-14-02003-s001.zip]

Archive with 1 entries (1 files):
- cancers-1615552-supplementary.pdf
